# Supplementary material for: NIAID Workshop Report: Systematic Approaches for ESKAPE Bacteria Antigen Discovery
Source: Vaccines (Basel). 2025 Jan 18;13(1):87. doi: 10.3390/vaccines13010087 (PMC11768834; doi:10.3390/vaccines13010087)
Supplement: Supplementary file 1 [file vaccines-13-00087-s001.zip]

Archive with 1 entries (1 files):
- vaccines-3394495-supplementary.pdf
